# Supplementary material for: A Weakly-Supervised Named Entity Recognition Machine Learning Approach for Emergency Medical Services Clinical Audit
Source: Int J Environ Res Public Health. 2021 Jul 22;18(15):7776. doi: 10.3390/ijerph18157776 (PMC8345494; doi:10.3390/ijerph18157776)
Supplement: Supplementary file 1 [file ijerph-18-07776-s001.zip]

Archive with 1 entries (1 files):
- ijerph-1303187-supplementary.pdf
